# Supplementary material for: Automated Engineering Protein Dynamics via Loop Grafting: Improving Renilla Luciferase Catalysis
Source: ACS Catal. 2025 Feb 11;15(4):3391–404. doi: 10.1021/acscatal.4c06207 (PMC11851775; doi:10.1021/acscatal.4c06207)
Supplement: Supplementary file 2 — cs4c06207_si_002.xlsx [file cs4c06207_si_002.xlsx]

## Sheet: PLMS
Score=281															Score=208
	AncFT7		AncHLD/RLuc													AncFT7		Rluc8
1	M		-	1											1	M		G	1
2	V		-	2												-		S	2
3	S		-	3												-		K	3
4	A		-	4											2	V		V	4
5	S		-	5											3	S		Y	5
6	Q		-	6											4	A		D	6
7	R		-	7											5	S		P	7
8	T		-	8												-		E	8
9	T		-	9											6	Q		Q	9
10	S		-	10											7	R		R	10
11	T		-	11											8	T		-
12	A		A	12											9	T		-
13	T		T	13											10	S		-
14	G		G	14											11	T		-
15	D		D	15											12	A		-
16	E		E	16												-		K	11
17	W		W	17												-		R	12
18	W		W	18												-		M	13
19	A		A	19												-		I	14
20	K		K	20											13	T		T	15
21	C		C	21											14	G		G	16
22	K		K	22											15	D		-
23	Q		Q	23											16	E		-
24	V		V	24												-		P	17
25	D		D	25												-		Q	18
26	V		V	26											17	W		W	19
27	L		L	27											18	W		W	20
28	D		D	28											19	A		A	21
29	S		S	29											20	K		-
30	E		E	30												-		R	22
31	M		M	31											21	C		C	23
32	S		S	32											22	K		K	24
33	Y		Y	33											23	Q		Q	25
34	Y		Y	34											24	V		-
35	D		D	35											25	D		-
36	S		S	36												-		M	26
37	D		D	37												-		N	27
38	P		P	38											26	V		V	28
39	G		G	39											27	L		L	29
40	K		K	40											28	D		D	30
41	H		H	41											29	S		-
42	K		K	42											30	E		-
43	N		N	43											31	M		-
44	T		T	44											32	S		S	31
45	V		V	45												-		F	32
46	I		I	46												-		I	33
47	F		F	47												-		N	34
48	L		L	48											33	Y		Y	35
49	H		H	49											34	Y		Y	36
50	G		G	50											35	D		D	37
51	N		N	51											36	S		S	38
52	P		P	52											37	D		-
53	T		T	53											38	P		-
54	S		S	54											39	G		-
55	S		S	55												-		E	39
56	Y		Y	56											40	K		K	40
57	L		L	57											41	H		H	41
58	W		W	58											42	K		-
59	R		R	59												-		A	42
60	N		N	60												-		E	43
61	V		V	61											43	N		N	44
62	I		I	62											44	T		-
63	P		P	63												-		A	45
64	H		H	64											45	V		V	46
65	V		V	65											46	I		I	47
66	E		E	66											47	F		F	48
67	P		P	67											48	L		L	49
68	L		L	68											49	H		H	50
69	A		A	69											50	G		G	51
70	R		R	70											51	N		N	52
71	C		C	71											52	P		-
72	L		L	72												-		A	53
73	A		A	73											53	T		T	54
74	P		P	74											54	S		S	55
75	D		D	75											55	S		S	56
76	L		L	76											56	Y		Y	57
77	I		I	77											57	L		L	58
78	G		G	78											58	W		W	59
79	M		M	79											59	R		R	60
80	G		G	80											60	N		-
81	K		K	81												-		H	61
82	S		S	82											61	V		V	62
83	G		G	83											62	I		-
84	K		K	84												-		V	63
85	L		L	85											63	P		P	64
86	P		P	86											64	H		H	65
87	N		N	87											65	V		-
88	H		H	88												-		I	66
89	S		S	89											66	E		E	67
90	Y		Y	90											67	P		P	68
91	R		R	91											68	L		-
92	F		F	92												-		V	69
93	V		V	93											69	A		A	70
94	D		D	94											70	R		R	71
95	H		H	95											71	C		C	72
96	Y		Y	96											72	L		-
97	R		R	97											73	A		-
98	Y		Y	98												-		I	73
99	L		L	99												-		I	74
100	S		S	100											74	P		P	75
101	A		A	101											75	D		D	76
102	W		W	102											76	L		L	77
103	F		F	103											77	I		I	78
104	D		D	104											78	G		G	79
105	S		S	105											79	M		M	80
106	V		V	106											80	G		G	81
107	N		N	107											81	K		K	82
108	L		L	108											82	S		S	83
109	P		P	109											83	G		G	84
110	E		E	110											84	K		K	85
111	K		K	111											85	L		-
112	V		V	112											86	P		-
113	T		T	113												-		S	86
114	I		I	114												-		G	87
115	V		V	115											87	N		N	88
116	C		C	116											88	H		-
117	H		H	117												-		G	89
118	D		D	118											89	S		S	90
119	W		W	119											90	Y		Y	91
120	G		G	120											91	R		R	92
121	S		S	121											92	F		-
122	G		G	122											93	V		-
123	L		L	123												-		L	93
124	G		G	124												-		L	94
125	F		F	125											94	D		D	95
126	H		H	126											95	H		H	96
127	W		W	127											96	Y		Y	97
128	C		C	128											97	R		-
129	N		N	129												-		K	98
130	E		E	130											98	Y		Y	99
131	H		H	131											99	L		L	100
132	R		R	132											100	S		-
133	D		D	133												-		T	101
134	R		R	134											101	A		A	102
135	V		V	135											102	W		W	103
136	K		K	136											103	F		F	104
137	G		G	137											104	D		-
138	I		I	138											105	S		-
139	V		V	139											106	V		-
140	H		H	140												-		E	105
141	M		M	141												-		L	106
142	E		E	142												-		L	107
143	S		S	143											107	N		N	108
144	V		-												108	L		L	109
145	V		V	144											109	P		P	110
146	D		-												110	E		-
147	V		V	145											111	K		K	111
148	I		-												112	V		-
149	E		-												113	T		-
150	S		S	146												-		K	112
	-		P	147											114	I		I	113
	-		L	148												-		I	114
	-		K	149												-		F	115
	-		G	150											115	V		V	116
151	W		W	151											116	C		-
152	D		-													-		G	117
153	E		E	152											117	H		H	118
154	W		-												118	D		D	119
	-		S	153											119	W		W	120
	-		F	154											120	G		-
155	P		P	155											121	S		-
156	D		-												122	G		G	121
157	I		-													-		A	122
158	E		-													-		A	123
159	E		E	156											123	L		L	124
	-		T	157											124	G		-
	-		A	158												-		A	125
	-		R	159											125	F		F	126
160	D		D	160											126	H		H	127
161	I		I	161											127	W		-
	-		F	162											128	C		-
	-		Q	163											129	N		-
	-		A	164												-		Y	128
162	A		L	165												-		A	129
163	L		-													-		Y	130
164	I		-												130	E		E	131
165	K		R	166											131	H		H	132
166	S		S	167											132	R		-
167	E		E	168												-		Q	133
168	A		A	169											133	D		D	134
169	G		G	170											134	R		R	135
170	E		E	171											135	V		-
171	E		E	172												-		I	136
172	M		M	173											136	K		K	137
173	V		V	174											137	G		-
174	L		L	175												-		A	138
175	K		K	176											138	I		I	139
176	K		K	177											139	V		V	140
177	N		N	178											140	H		H	141
178	F		F	179											141	M		M	142
179	F		F	180											142	E		E	143
180	I		I	181											143	S		S	144
181	E		E	182											144	V		V	145
182	R		R	183											145	V		V	146
183	L		L	184											146	D		D	147
184	L		L	185											147	V		V	148
185	P		P	186											148	I		I	149
186	S		S	187											149	E		E	150
187	S		S	188											150	S		S	151
188	I		I	189											151	W		W	152
189	M		M	190											152	D		D	153
190	R		R	191											153	E		E	154
191	K		K	192											154	W		W	155
192	L		L	193											155	P		P	156
193	S		S	194											156	D		D	157
194	E		E	195											157	I		I	158
195	E		E	196											158	E		E	159
196	E		E	197											159	E		E	160
197	M		M	198											160	D		D	161
198	D		D	199											161	I		I	162
199	A		A	200											162	A		A	163
200	Y		Y	201											163	L		L	164
201	R		R	202											164	I		I	165
202	E		E	203											165	K		K	166
203	P		P	204											166	S		S	167
204	F		F	205											167	E		E	168
205	V		V	206											168	A		-
206	E		E	207											169	G		-
207	P		P	208											170	E		E	169
208	G		G	209												-		G	170
209	E		E	210											171	E		E	171
210	S		S	211												-		K	172
211	R		R	212											172	M		M	173
212	R		R	213											173	V		V	174
213	P		P	214											174	L		L	175
214	T		T	215											175	K		-
215	L		L	216											176	K		-
216	T		T	217												-		E	176
217	W		W	218											177	N		N	177
218	P		P	219												-		N	178
219	R		R	220											178	F		F	179
220	E		E	221											179	F		F	180
221	I		I	222											180	I		-
222	P		P	223												-		V	181
223	L		-												181	E		E	182
224	V		-												182	R		-
	-		I	224											183	L		-
225	K		K	225												-		T	183
226	G		G	226												-		V	184
	-		D	227											184	L		L	185
227	G		G	228											185	P		P	186
228	K		-												186	S		-
229	P		P	229											187	S		S	187
	-		E	230												-		K	188
230	D		D	231											188	I		I	189
231	V		V	232											189	M		M	190
232	I		I	233											190	R		R	191
233	E		E	234											191	K		K	192
234	I		I	235											192	L		L	193
235	V		V	236											193	S		-
236	K		K	237											194	E		E	194
237	S		S	238												-		P	195
238	Y		Y	239											195	E		E	196
239	N		N	240											196	E		E	197
240	K		K	241											197	M		-
241	W		W	242											198	D		-
242	L		L	243												-		F	198
243	S		S	244											199	A		A	199
244	T		T	245												-		A	200
245	S		S	246											200	Y		Y	201
246	K		K	247											201	R		-
247	D		D	248												-		L	202
248	I		I	249											202	E		E	203
249	P		P	250											203	P		P	204
250	K		K	251											204	F		F	205
251	L		L	252											205	V		-
252	F		F	253												-		K	206
253	I		I	254											206	E		E	207
254	N		N	255											207	P		-
255	A		A	256												-		K	208
256	D		D	257											208	G		G	209
257	P		P	258											209	E		E	210
258	G		G	259											210	S		-
259	F		F	260												-		V	211
260	F		F	261											211	R		R	212
261	S		S	262											212	R		R	213
262	N		N	263											213	P		P	214
263	A		A	264											214	T		T	215
264	I		I	265											215	L		L	216
265	K		K	266											216	T		-
266	K		K	267												-		S	217
267	V		V	268											217	W		W	218
268	T		T	269											218	P		P	219
269	K		K	270											219	R		R	220
270	N		N	271											220	E		E	221
271	W		W	272											221	I		I	222
272	P		P	273											222	P		P	223
273	N		N	274											223	L		L	224
274	Q		Q	275											224	V		V	225
275	K		K	276											225	K		K	226
276	T		T	277											226	G		G	227
277	V		V	278											227	G		G	228
278	T		T	279											228	K		K	229
279	V		V	280											229	P		P	230
280	K		K	281											230	D		D	231
281	G		G	282											231	V		V	232
282	L		L	283											232	I		-
283	H		H	284											233	E		-
284	F		F	285												-		V	233
285	L		L	286												-		Q	234
286	Q		Q	287											234	I		I	235
287	E		E	288											235	V		V	236
288	D		D	289											236	K		-
289	S		S	290											237	S		-
290	P		P	291												-		R	237
291	E		E	292												-		N	238
292	E		E	293											238	Y		Y	239
293	I		I	294											239	N		N	240
294	G		G	295											240	K		-
295	E		E	296											241	W		-
296	A		A	297												-		A	241
297	I		I	298												-		Y	242
298	A		A	299											242	L		L	243
299	D		D	300											243	S		-
300	F		F	301											244	T		-
301	L		L	302												-		R	244
302	N		N	303												-		A	245
303	E		E	304											245	S		S	246
304	L		L	305											246	K		-
305	T		T	306											247	D		D	247
306	K		K	307											248	I		-
			-													-		D	248
			-													-		L	249
			-												249	P		P	250
			-												250	K		K	251
			-												251	L		L	252
			-												252	F		F	253
															253	I		I	254
															254	N		-
															255	A		-
																-		E	255
																-		S	256
															256	D		D	257
															257	P		P	258
															258	G		G	259
															259	F		F	260
															260	F		F	261
															261	S		S	262
															262	N		N	263
															263	A		A	264
															264	I		I	265
															265	K		-
															266	K		-
															267	V		V	266
															268	T		-
																-		E	267
																-		G	268
																-		A	269
															269	K		K	270
															270	N		-
															271	W		-
																-		K	271
																-		F	272
															272	P		P	273
															273	N		N	274
															274	Q		-
															275	K		-
															276	T		T	275
																-		E	276
																-		F	277
															277	V		V	278
															278	T		-
																-		K	279
															279	V		V	280
															280	K		K	281
															281	G		G	282
															282	L		L	283
															283	H		H	284
															284	F		F	285
															285	L		L	286
															286	Q		Q	287
															287	E		E	288
															288	D		D	289
															289	S		-
																-		A	290
															290	P		P	291
															291	E		-
																-		D	292
															292	E		E	293
															293	I		-
																-		M	294
															294	G		G	295
															295	E		-
															296	A		-
																-		K	296
																-		Y	297
															297	I		I	298
															298	A		-
															299	D		-
																-		K	299
																-		S	300
															300	F		F	301
															301	L		-
															302	N		-
																-		V	302
															303	E		E	303
																-		R	304
																-		V	305
															304	L		L	306
															305	T		-
															306	K		K	307
																-		-
																-		-
																-		-
																-		-
																-		-
																-		-
																-		N	308
																-		E	309
																-		Q	310

## Sheet: gtalign
TM-score (Refn./Query) = 0.98162 / 0.98492, d0 (Refn./Query) = 6.32 / 6.31, RMSD = 0.88 A															TM-score (Refn./Query) = 0.95366 / 0.97269, d0 (Refn./Query) = 6.37 / 6.31, RMSD = 1.10 A
Identities = 271/296 (91%), Matched = 295/296 (99%), Gaps = 1/296 (0%)															Identities = 196/296 (66%), Matched = 292/296 (98%), Gaps = 2/296 (0%)
	AncFT7		AncHLD/RLuc													AncFT7		Rluc8
1	-		-	1														G	1
2	-		-	2														S	2
3	-		-	3											1	-		K	3
4	-		-	4											2	-		V	4
5	-		-	5											3	-		Y	5
6	-		-	6											4	-		D	6
7	-		-	7											5	-		P	7
8	-		-	8											6	-		E	8
9	-		-	9											7	-		Q	9
10	-		-	10											8	-		R	10
11	-		-	11											9	-		K	11
12	A		A	12											10	-		R	12
13	T		T	13											11	-		M	13
14	G		G	14											12	A		I	14
15	D		D	15											13	T		T	15
16	E		E	16											14	G		G	16
17	W		W	17											15	D		P	17
18	W		W	18											16	E		Q	18
19	A		A	19											17	W		W	19
20	K		K	20											18	W		W	20
21	C		C	21											19	A		A	21
22	K		K	22											20	K		R	22
23	Q		Q	23											21	C		C	23
24	V		V	24											22	K		K	24
25	D		D	25											23	Q		Q	25
26	V		V	26											24	V		M	26
27	L		L	27											25	D		N	27
28	D		D	28											26	V		V	28
29	S		S	29											27	L		L	29
30	E		E	30											28	D		D	30
31	M		M	31											29	S		S	31
32	S		S	32											30	E		F	32
33	Y		Y	33											31	M		I	33
34	Y		Y	34											32	S		N	34
35	D		D	35											33	Y		Y	35
36	S		S	36											34	Y		Y	36
37	D		D	37											35	D		D	37
38	P		P	38											36	S		S	38
39	G		G	39											37	D		E	39
40	K		K	40											38	P		K	40
41	H		H	41											39	G		-
42	K		K	42											40	K		H	41
43	N		N	43											41	H		A	42
44	T		T	44											42	K		E	43
45	V		V	45											43	N		N	44
46	I		I	46											44	T		A	45
47	F		F	47											45	V		V	46
48	L		L	48											46	I		I	47
49	H		H	49											47	F		F	48
50	G		G	50											48	L		L	49
51	N		N	51											49	H		H	50
52	P		P	52											50	G		G	51
53	T		T	53											51	N		N	52
54	S		S	54											52	P		A	53
55	S		S	55											53	T		T	54
56	Y		Y	56											54	S		S	55
57	L		L	57											55	S		S	56
58	W		W	58											56	Y		Y	57
59	R		R	59											57	L		L	58
60	N		N	60											58	W		W	59
61	V		V	61											59	R		R	60
62	I		I	62											60	N		H	61
63	P		P	63											61	V		V	62
64	H		H	64											62	I		V	63
65	V		V	65											63	P		P	64
66	E		E	66											64	H		H	65
67	P		P	67											65	V		I	66
68	L		L	68											66	E		E	67
69	A		A	69											67	P		P	68
70	R		R	70											68	L		V	69
71	C		C	71											69	A		A	70
72	L		L	72											70	R		R	71
73	A		A	73											71	C		C	72
74	P		P	74											72	L		I	73
75	D		D	75											73	A		I	74
76	L		L	76											74	P		P	75
77	I		I	77											75	D		D	76
78	G		G	78											76	L		L	77
79	M		M	79											77	I		I	78
80	G		G	80											78	G		G	79
81	K		K	81											79	M		M	80
82	S		S	82											80	G		G	81
83	G		G	83											81	K		K	82
84	K		K	84											82	S		S	83
85	L		L	85											83	G		G	84
86	P		P	86											84	K		K	85
87	N		N	87											85	L		S	86
88	H		H	88											86	P		G	87
89	S		S	89											87	N		N	88
90	Y		Y	90											88	H		G	89
91	R		R	91											89	S		S	90
92	F		F	92											90	Y		Y	91
93	V		V	93											91	R		R	92
94	D		D	94											92	F		L	93
95	H		H	95											93	V		L	94
96	Y		Y	96											94	D		D	95
97	R		R	97											95	H		H	96
98	Y		Y	98											96	Y		Y	97
99	L		L	99											97	R		K	98
100	S		S	100											98	Y		Y	99
101	A		A	101											99	L		L	100
102	W		W	102											100	S		T	101
103	F		F	103											101	A		A	102
104	D		D	104											102	W		W	103
105	S		S	105											103	F		F	104
106	V		V	106											104	D		E	105
107	N		N	107											105	S		L	106
108	L		L	108											106	V		L	107
109	P		P	109											107	N		N	108
110	E		E	110											108	L		L	109
111	K		K	111											109	P		P	110
112	V		V	112											110	E		K	111
113	T		T	113											111	K		K	112
114	I		I	114											112	V		I	113
115	V		V	115											113	T		I	114
116	C		C	116											114	I		F	115
117	H		H	117											115	V		V	116
118	D		D	118											116	C		G	117
119	W		W	119											117	H		H	118
120	G		G	120											118	D		D	119
121	S		S	121											119	W		W	120
122	G		G	122											120	G		G	121
123	L		L	123											121	S		A	122
124	G		G	124											122	G		A	123
125	F		F	125											123	L		L	124
126	H		H	126											124	G		A	125
127	W		W	127											125	F		F	126
128	C		C	128											126	H		H	127
129	N		N	129											127	W		Y	128
130	E		E	130											128	C		A	129
131	H		H	131											129	N		Y	130
132	R		R	132											130	E		E	131
133	D		D	133											131	H		H	132
134	R		R	134											132	R		Q	133
135	V		V	135											133	D		D	134
136	K		K	136											134	R		R	135
137	G		G	137											135	V		I	136
138	I		I	138											136	K		K	137
139	V		V	139											137	G		A	138
140	H		H	140											138	I		I	139
141	M		M	141											139	V		V	140
142	E		E	142											140	H		H	141
143	S		S	143											141	M		M	142
144	V		V	144											142	E		E	143
145	V		V	145											143	S		S	144
146	D		S	146											144	V		V	145
147	V		P	147											145	V		V	146
148	I		L	148											146	D		D	147
149	E		K	149											147	V		V	148
150	S		G	150											148	I		I	149
151	W		W	151											149	E		E	150
152	D		E	152											150	S		S	151
153	E		S	153											151	W		W	152
154	W		F	154											152	D		D	153
155	P		P	155											153	E		E	154
156	D		E	156											154	W		W	155
	-		T	157											155	P		P	156
157	I		A	158											156	D		D	157
158	E		R	159											157	I		I	158
159	E		D	160											158	E		E	159
160	D		I	161											159	E		E	160
161	I		F	162											160	D		D	161
162	A		Q	163											161	I		I	162
163	L		A	164											162	A		A	163
164	I		L	165											163	L		L	164
165	K		R	166											164	I		I	165
166	S		S	167											165	K		K	166
167	E		E	168											166	S		S	167
168	A		A	169											167	E		E	168
169	G		G	170											168	A		E	169
170	E		E	171											169	G		G	170
171	E		E	172											170	E		E	171
172	M		M	173											171	E		K	172
173	V		V	174											172	M		M	173
174	L		L	175											173	V		V	174
175	K		K	176											174	L		L	175
176	K		K	177											175	K		E	176
177	N		N	178											176	K		N	177
178	F		F	179											177	N		N	178
179	F		F	180											178	F		F	179
180	I		I	181											179	F		F	180
181	E		E	182											180	I		V	181
182	R		R	183											181	E		E	182
183	L		L	184											182	R		T	183
184	L		L	185											183	L		V	184
185	P		P	186											184	L		L	185
186	S		S	187											185	P		P	186
187	S		S	188											186	S		S	187
188	I		I	189											187	S		K	188
189	M		M	190											188	I		I	189
190	R		R	191											189	M		M	190
191	K		K	192											190	R		R	191
192	L		L	193											191	K		K	192
193	S		S	194											192	L		L	193
194	E		E	195											193	S		E	194
195	E		E	196											194	E		P	195
196	E		E	197											195	E		E	196
197	M		M	198											196	E		E	197
198	D		D	199											197	M		F	198
199	A		A	200											198	D		A	199
200	Y		Y	201											199	A		A	200
201	R		R	202											200	Y		Y	201
202	E		E	203											201	R		L	202
203	P		P	204											202	E		E	203
204	F		F	205											203	P		P	204
205	V		V	206											204	F		F	205
206	E		E	207											205	V		K	206
207	P		P	208											206	E		E	207
208	G		G	209											207	P		K	208
209	E		E	210											208	G		G	209
210	S		S	211											209	E		E	210
211	R		R	212											210	S		V	211
212	R		R	213											211	R		R	212
213	P		P	214											212	R		R	213
214	T		T	215											213	P		P	214
215	L		L	216											214	T		T	215
216	T		T	217											215	L		L	216
217	W		W	218											216	T		S	217
218	P		P	219											217	W		W	218
219	R		R	220											218	P		P	219
220	E		E	221											219	R		R	220
221	I		I	222											220	E		E	221
222	P		P	223											221	I		I	222
223	L		I	224											222	P		P	223
224	V		K	225											223	L		L	224
225	K		G	226											224	V		V	225
226	G		D	227											225	K		K	226
227	G		G	228											226	G		G	227
228	K		P	229											227	G		G	228
229	P		E	230											228	K		K	229
230	D		D	231											229	P		P	230
231	V		V	232											230	D		D	231
232	I		I	233											231	V		V	232
233	E		E	234											232	I		V	233
234	I		I	235											233	E		Q	234
235	V		V	236											234	I		I	235
236	K		K	237											235	V		V	236
237	S		S	238											236	K		R	237
238	Y		Y	239											237	S		N	238
239	N		N	240											238	Y		Y	239
240	K		K	241											239	N		N	240
241	W		W	242											240	K		A	241
242	L		L	243											241	W		Y	242
243	S		S	244											242	L		L	243
244	T		T	245											243	S		R	244
245	S		S	246											244	T		A	245
246	K		K	247											245	S		S	246
247	D		D	248											246	K		D	247
248	I		I	249											247	D		D	248
249	P		P	250											248	I		L	249
250	K		K	251											249	P		P	250
251	L		L	252											250	K		K	251
252	F		F	253											251	L		L	252
253	I		I	254											252	F		F	253
254	N		N	255											253	I		I	254
255	A		A	256											254	N		E	255
256	D		D	257											255	A		S	256
257	P		P	258											256	D		D	257
258	G		G	259											257	P		P	258
259	F		F	260											258	G		G	259
260	F		F	261											259	F		F	260
261	S		S	262											260	F		F	261
262	N		N	263											261	S		S	262
263	A		A	264											262	N		N	263
264	I		I	265											263	A		A	264
265	K		K	266											264	I		I	265
266	K		K	267											265	K		V	266
267	V		V	268											266	K		E	267
268	T		T	269											267	V		G	268
269	K		K	270											268	T		A	269
270	N		N	271											269	K		K	270
271	W		W	272											270	N		K	271
272	P		P	273											271	W		F	272
273	N		N	274											272	P		P	273
274	Q		Q	275											273	N		N	274
275	K		K	276											274	Q		T	275
276	T		T	277											275	K		E	276
277	V		V	278											276	T		F	277
278	T		T	279											277	V		V	278
279	V		V	280											278	T		K	279
280	K		K	281											279	V		V	280
281	G		G	282											280	K		K	281
282	L		L	283											281	G		G	282
283	H		H	284											282	L		L	283
284	F		F	285											283	H		H	284
285	L		L	286											284	F		F	285
286	Q		Q	287											285	L		L	286
287	E		E	288											286	Q		Q	287
288	D		D	289											287	E		E	288
289	S		S	290											288	D		D	289
290	P		P	291											289	S		A	290
291	E		E	292											290	P		P	291
292	E		E	293											291	E		D	292
293	I		I	294											292	E		E	293
294	G		G	295											293	I		M	294
295	E		E	296											294	G		G	295
296	A		A	297											295	E		K	296
297	I		I	298											296	A		Y	297
298	A		A	299											297	I		I	298
299	D		D	300											298	A		K	299
300	F		F	301											299	D		S	300
301	L		L	302											300	F		F	301
302	N		N	303											301	L		V	302
303	E		E	304											302	N		E	303
304	L		L	305											303	E		R	304
305	T		T	306											304	L		V	305
306	K		K	307												-		L	306
															305	T		K	307
															306	K		N	308
																-		E	309
																-		Q	310

## Sheet: LoopGrafter
	AncFT7		AncHLD/RLuc													AncFT7		Rluc8
1	-		-	1														-	1
2	-		-	2														-	2
3	-		-	3											1	-		-	3
4	-		-	4											2	-		-	4
5	-		-	5											3	-		-	5
6	-		-	6											4	-		-	6
7	-		-	7											5	-		-	7
8	-		-	8											6	-		-	8
9	-		-	9											7	-		Q	9
10	-		-	10											8	-		R	10
11	-		-	11											9	-		K	11
12	A		A	12											10	-		R	12
13	T		T	13											11	-		M	13
14	G		G	14											12	A		I	14
15	D		D	15											13	T		T	15
16	E		E	16											14	G		G	16
17	W		W	17											15	D		P	17
18	W		W	18											16	E		Q	18
19	A		A	19											17	W		W	19
20	K		K	20											18	W		W	20
21	C		C	21											19	A		A	21
22	K		K	22											20	K		R	22
23	Q		Q	23											21	C		C	23
24	V		V	24											22	K		K	24
25	D		D	25											23	Q		Q	25
26	V		V	26											24	V		M	26
27	L		L	27											25	D		N	27
28	D		D	28											26	V		V	28
29	S		S	29											27	L		L	29
30	E		E	30											28	D		D	30
31	M		M	31											29	S		S	31
32	S		S	32											30	E		F	32
33	Y		Y	33											31	M		I	33
34	Y		Y	34											32	S		N	34
35	D		D	35											33	Y		Y	35
36	S		S	36											34	Y		Y	36
37	D		D	37											35	D		D	37
38	P		P	38											36	S		S	38
39	G		G	39											37	D		E	39
40	K		K	40												-		K	40
41	H		H	41												-		H	41
42	K		K	42												-		A	42
43	N		N	43											38	P		-
44	T		T	44											39	G		-
45	V		V	45											40	K		-
46	I		I	46											41	H		-
47	F		F	47											42	K		E	43
48	L		L	48												-		N	44
49	H		H	49											43	N		-
50	G		G	50											44	T		A	45
51	N		N	51											45	V		V	46
52	P		P	52											46	I		I	47
53	T		T	53											47	F		F	48
54	S		S	54											48	L		L	49
55	S		S	55											49	H		H	50
56	Y		Y	56											50	G		G	51
57	L		L	57											51	N		N	52
58	W		W	58											52	P		A	53
59	R		R	59											53	T		T	54
60	N		N	60											54	S		S	55
61	V		V	61											55	S		S	56
62	I		I	62											56	Y		Y	57
63	P		P	63											57	L		L	58
64	H		H	64											58	W		W	59
65	V		V	65											59	R		R	60
66	E		E	66											60	N		H	61
67	P		P	67											61	V		V	62
68	L		L	68											62	I		V	63
69	A		A	69											63	P		P	64
70	R		R	70											64	H		H	65
71	C		C	71											65	V		I	66
72	L		L	72											66	E		E	67
73	A		A	73											67	P		P	68
74	P		P	74											68	L		V	69
75	D		D	75											69	A		A	70
76	L		L	76											70	R		R	71
77	I		I	77											71	C		C	72
78	G		G	78											72	L		I	73
79	M		M	79											73	A		I	74
80	G		G	80											74	P		P	75
81	K		K	81											75	D		D	76
82	S		S	82											76	L		L	77
83	G		G	83											77	I		I	78
84	K		K	84											78	G		G	79
85	L		L	85											79	M		M	80
86	P		P	86											80	G		G	81
87	N		N	87											81	K		K	82
88	H		H	88											82	S		S	83
89	S		S	89											83	G		G	84
90	Y		Y	90											84	K		K	85
91	R		R	91												-		S	86
92	F		F	92												-		G	87
93	V		V	93												-		N	88
94	D		D	94											85	L		-
95	H		H	95											86	P		-
96	Y		Y	96											87	N		-
97	R		R	97											88	H		G	89
98	Y		Y	98											89	S		S	90
99	L		L	99											90	Y		Y	91
100	S		S	100											91	R		R	92
101	A		A	101											92	F		L	93
102	W		W	102											93	V		L	94
103	F		F	103											94	D		D	95
104	D		D	104											95	H		H	96
105	S		S	105											96	Y		Y	97
106	V		V	106											97	R		K	98
107	N		N	107											98	Y		Y	99
108	L		L	108											99	L		L	100
109	P		P	109											100	S		T	101
110	E		E	110											101	A		A	102
111	K		K	111											102	W		W	103
112	V		V	112											103	F		F	104
113	T		T	113											104	D		E	105
114	I		I	114											105	S		L	106
115	V		V	115											106	V		L	107
116	C		C	116											107	N		N	108
117	H		H	117											108	L		L	109
118	D		D	118											109	P		P	110
119	W		W	119											110	E		K	111
120	G		G	120											111	K		K	112
121	S		S	121											112	V		I	113
122	G		G	122											113	T		I	114
123	L		L	123											114	I		F	115
124	G		G	124											115	V		V	116
125	F		F	125											116	C		G	117
126	H		H	126											117	H		H	118
127	W		W	127											118	D		D	119
128	C		C	128											119	W		W	120
129	N		N	129											120	G		G	121
130	E		E	130											121	S		A	122
131	H		H	131											122	G		A	123
132	R		R	132											123	L		L	124
133	D		D	133											124	G		A	125
134	R		R	134											125	F		F	126
135	V		V	135											126	H		H	127
136	K		K	136											127	W		Y	128
137	G		G	137											128	C		A	129
138	I		I	138											129	N		Y	130
139	V		V	139											130	E		E	131
140	H		H	140											131	H		H	132
141	M		M	141											132	R		Q	133
142	E		E	142											133	D		D	134
143	S		S	143											134	R		R	135
144	V		V	144											135	V		I	136
145	V		V	145											136	K		K	137
146	D		S	146											137	G		A	138
147	V		P	147											138	I		I	139
148	I		L	148											139	V		V	140
149	E		K	149											140	H		H	141
	-		G	150											141	M		M	142
	-		W	151											142	E		E	143
	-		E	152											143	S		S	144
150	S		-												144	V		V	145
151	W		S	153											145	V		V	146
	-		F	154											146	D		D	147
152	D		-												147	V		V	148
153	E		-												148	I		I	149
154	W		-												149	E		E	150
155	P		P	155											150	S		S	151
	-		E	156											151	W		W	152
	-		T	157											152	D		D	153
	-		A	158												-		E	154
156	D		-												153	E		-
157	I		R	159											154	W		-
	-		D	160											155	P		W	155
	-		I	161												-		P	156
	-		F	162												-		D	157
	-		Q	163												-		I	158
158	E		-												156	D		-
159	E		-												157	I		-
160	D		-												158	E		E	159
161	I		-												159	E		E	160
162	A		-												160	D		D	161
163	L		A	164											161	I		I	162
164	I		L	165											162	A		A	163
165	K		R	166											163	L		L	164
166	S		S	167											164	I		I	165
167	E		E	168											165	K		K	166
168	A		A	169											166	S		S	167
169	G		G	170											167	E		E	168
170	E		E	171											168	A		E	169
171	E		E	172											169	G		G	170
172	M		M	173											170	E		E	171
173	V		V	174											171	E		K	172
174	L		L	175											172	M		M	173
175	K		K	176											173	V		V	174
176	K		K	177											174	L		L	175
177	N		N	178											175	K		E	176
178	F		F	179											176	K		N	177
179	F		F	180											177	N		N	178
180	I		I	181											178	F		F	179
181	E		E	182											179	F		F	180
182	R		R	183											180	I		V	181
183	L		L	184											181	E		E	182
184	L		L	185											182	R		T	183
185	P		P	186											183	L		V	184
186	S		S	187											184	L		L	185
187	S		S	188											185	P		P	186
188	I		I	189											186	S		S	187
189	M		M	190											187	S		K	188
190	R		R	191											188	I		I	189
191	K		K	192											189	M		M	190
192	L		L	193											190	R		R	191
193	S		S	194											191	K		K	192
194	E		E	195											192	L		L	193
195	E		E	196											193	S		E	194
196	E		E	197											194	E		P	195
197	M		M	198											195	E		E	196
198	D		D	199											196	E		E	197
199	A		A	200											197	M		F	198
200	Y		Y	201											198	D		A	199
201	R		R	202											199	A		A	200
202	E		E	203											200	Y		Y	201
203	P		P	204											201	R		L	202
204	F		F	205											202	E		E	203
205	V		V	206											203	P		P	204
206	E		E	207											204	F		F	205
207	P		P	208											205	V		K	206
208	G		G	209											206	E		E	207
209	E		E	210											207	P		K	208
210	S		S	211											208	G		G	209
211	R		R	212											209	E		E	210
212	R		R	213											210	S		V	211
213	P		P	214											211	R		R	212
214	T		T	215											212	R		R	213
215	L		L	216											213	P		P	214
216	T		T	217											214	T		T	215
217	W		W	218											215	L		L	216
218	P		P	219											216	T		S	217
219	R		R	220											217	W		W	218
220	E		E	221											218	P		P	219
221	I		I	222											219	R		R	220
222	P		P	223											220	E		E	221
223	L		I	224											221	I		I	222
224	V		K	225											222	P		P	223
	-		G	226											223	L		L	224
225	K		-												224	V		V	225
226	G		D	227												-		K	226
	-		G	228											225	K		-
227	G		-												226	G		G	227
228	K		P	229												-		G	228
229	P		E	230											227	G		-
230	D		D	231											228	K		K	229
231	V		V	232											229	P		P	230
232	I		I	233											230	D		D	231
233	E		E	234											231	V		V	232
234	I		I	235											232	I		V	233
235	V		V	236											233	E		Q	234
236	K		K	237											234	I		I	235
237	S		S	238											235	V		V	236
238	Y		Y	239											236	K		R	237
239	N		N	240											237	S		N	238
240	K		K	241											238	Y		Y	239
241	W		W	242											239	N		N	240
242	L		L	243											240	K		A	241
243	S		S	244											241	W		Y	242
244	T		T	245											242	L		L	243
245	S		S	246											243	S		R	244
246	K		K	247											244	T		A	245
247	D		D	248											245	S		S	246
248	I		I	249											246	K		D	247
249	P		P	250											247	D		D	248
250	K		K	251											248	I		L	249
251	L		L	252											249	P		P	250
252	F		F	253											250	K		K	251
253	I		I	254											251	L		L	252
254	N		N	255											252	F		F	253
255	A		A	256											253	I		I	254
256	D		D	257											254	N		E	255
257	P		P	258											255	A		S	256
258	G		G	259											256	D		D	257
259	F		F	260											257	P		P	258
260	F		F	261											258	G		G	259
261	S		S	262											259	F		F	260
262	N		N	263											260	F		F	261
263	A		A	264											261	S		S	262
264	I		I	265											262	N		N	263
265	K		K	266											263	A		A	264
266	K		K	267											264	I		I	265
267	V		V	268											265	K		V	266
268	T		T	269											266	K		E	267
269	K		K	270											267	V		G	268
270	N		N	271												-		A	269
271	W		W	272												-		K	270
272	P		P	273												-		K	271
273	N		N	274												-		F	272
274	Q		Q	275											268	T		-
275	K		K	276											269	K		-
276	T		T	277											270	N		-
277	V		V	278											271	W		-
278	T		T	279											272	P		P	273
279	V		V	280											273	N		N	274
280	K		K	281											274	Q		T	275
281	G		G	282											275	K		E	276
282	L		L	283											276	T		F	277
283	H		H	284											277	V		V	278
284	F		F	285											278	T		K	279
285	L		L	286											279	V		V	280
286	Q		Q	287											280	K		K	281
287	E		E	288											281	G		G	282
288	D		D	289											282	L		L	283
289	S		S	290											283	H		H	284
290	P		P	291											284	F		F	285
291	E		E	292											285	L		L	286
292	E		E	293											286	Q		Q	287
293	I		I	294											287	E		E	288
294	G		G	295											288	D		D	289
295	E		E	296											289	S		A	290
296	A		A	297											290	P		P	291
297	I		I	298											291	E		D	292
298	A		A	299											292	E		E	293
299	D		D	300											293	I		M	294
300	F		F	301											294	G		G	295
301	L		L	302											295	E		K	296
302	N		N	303											296	A		Y	297
303	E		E	304											297	I		I	298
304	L		L	305											298	A		K	299
	-		T	306											299	D		S	300
	-		K	307											300	F		F	301
305	T		-												301	L		V	302
306	K		-												302	N		E	303
															303	E		R	304
															304	L		V	305
																-		L	306
																-		K	307
															305	T		-
															306	K		N	308
																-		E	309
																-		Q	310
